# Supplementary material for: Structural Transformation of Metastable Two-Electron Superatom Au-Doped Cu-Rich Alloy Nanocluster
Source: Molecules. 2024 Sep 18;29(18):4427. doi: 10.3390/molecules29184427 (PMC11433815; doi:10.3390/molecules29184427)
Supplement: Supplementary file 1 [file molecules-29-04427-s001.zip]

Archive with 1 entries (1 files):
- molecules-3159410-supplementary.pdf
